# Supplementary material for: Children’s Preferences for Oral Dosage Forms and Their Involvement in Formulation Research via EPTRI (European Paediatric Translational Research Infrastructure)
Source: Pharmaceutics. 2021 May 15;13(5):730. doi: 10.3390/pharmaceutics13050730 (PMC8156390; doi:10.3390/pharmaceutics13050730)
Supplement: Supplementary file 1 [file pharmaceutics-13-00730-s001.zip]

Archive with 1 entries (1 files):
- pharmaceutics-1184298-supplementary.pdf
